# Supplementary material for: Screening of a Brassica napus bacterial artificial chromosome library using highly parallel single nucleotide polymorphism assays
Source: BMC Genomics. 2013 Sep 6;14:603. doi: 10.1186/1471-2164-14-603 (PMC3846124; doi:10.1186/1471-2164-14-603)
Supplement: Additional file 1 — Sequence information for oligonucleotide pool assays. Bold font indicates sequences specific for a particular oligonucleotide class. Illuminocode sequences are shown in italics. Plain font corresponds to sequences of Brassica napus alleles and/or the specified genes. Assays with the name affix “A” were included in experiments with oligonucleotide pool assays (OPA) 2 the remainder were part of OPA1. [file 1471-2164-14-603-S1.xlsx]

## Sheet: Additional file 1
	Assay	Oligonucleotides 1 & 2	Corresponding locus	SNP	Oligonucleotide 3
	#47	ACTTCGTCAGTAACGGACGTTGACACTGACGGTGTCTTTCATT	BnaA.PKp3.a	[T/G]	CCTCTCTTGATGGTAAAATTAAACGACCGAATGACCAGCGGCTTTGGTCTGCCTATAGTGAGTC
		GAGTCGAGGTCATATCGTGTTGACACTGACGGTGTCTTTCATG	BnaC.PKp3.a
	#51	ACTTCGTCAGTAACGGACGCTCGTTTGAATATGTCTCATGGAGAT	BnaA.PKp3.a	[T/C]	ATGCTTCTCATCAGATTACTATTGCACCGACTTAATTCCGAAGGCCGTCTGCCTATAGTGAGTC
		GAGTCGAGGTCATATCGTGCTCGTTTGAATATGTCTCATGGAGAC	BnaC.PKp3.a
	#52	ACTTCGTCAGTAACGGACCCAGTATGTGTTTGTTTGTTTACCTGTCT	BnaA.PKp3.a	[T/A]	TCAGAAAATGTCAACTTTTAATCAGGTAAATCTCGACCGTTCGTCCGTCTGCCTATAGTGAGTC
		GAGTCGAGGTCATATCGTCCAGTATGTGTTTGTTTGTTTACCTGTCA
	#7	ACTTCGTCAGTAACGGACGGCATTCGCCATTGTTTGAACAAAA	BnaC.KAS III.a	[A/G]	AATCGAAGAAAGGAAGAAGCTCAAGGGTACGTCCGCGTCATCCGTCTGCCTATAGTGAGTC
		GAGTCGAGGTCATATCGTGGCATTCGCCATTGTTTGAACAAAG	BnaA.KAS III.a
	#9	ACTTCGTCAGTAACGGACGCAGATCCAATCAGTTTGCAGCCA	BnaA.KAS III.a	[A/G]	ACTAGCCTTTAAGCAGACAGAACGTTTCCGCGCACAGATAGTCACGTCTGCCTATAGTGAGTC
		GAGTCGAGGTCATATCGTGCAGATCCAATCAGTTTGCAGCCG	BnaC.KAS III.a
	#4	ACTTCGTCAGTAACGGACGGTCGCTGCGAGATTGGCCG	BnaA.DGAT1.a	[G/C]	TTTTCATGTGTTGGTACAAATGCACGGGTAACTCACTCGGTGTGGTCTGCCTATAGTGAGTC
		GAGTCGAGGTCATATCGTGGTCGCTGCGAGATTGGCCC	BnaC.DGAT1.a
	#5	ACTTCGTCAGTAACGGACGAGCTGAATCAACCCGATCCCTT	BnaA.DGAT1.a	[T/C]	GTCAGCATCGGAAACAGTTACTCCCATTGTGGCGTCGATGAAGGTCTGCCTATAGTGAGTC
		GAGTCGAGGTCATATCGTGAGCTGAATCAACCCGATCCCTC	BnaC.DGAT1.a
	#2	ACTTCGTCAGTAACGGACGGGAGGGTTAAATTTATGAAGCACAGAAAA	BnaC.DGAT1.a	[A/G]	AATATCGATCATCGCAATTAACAGTCGTAGGACGCTGTGCCTAGGTCTGCCTATAGTGAGTC
		GAGTCGAGGTCATATCGTGGGAGGGTTAAATTTATGAAGCACAGAAAG
	#9A	ACTTCGTCAGTAACGGACGCTCCACCGTCGTAAATCGAGT	BnaA.DGAT1.b	[T/A]	CGGATTCTTCCAACGGACTTTAGGAAACGTCATCCACGCGGGTCTGCCTATAGTGAGTC
		GAGTCGAGGTCATATCGTGCTCCACCGTCGTAAATCGAGA	BnaC.DGAT1.b
	#10A	ACTTCGTCAGTAACGGACGAATGATGGCAACCTATTAAGAAACTTA	BnaC.DGAT1.b	[A/G]	AAGTTCTTCAGGATACAAATTCAATGCTGTAGAGCGTGAATCCCGGTCTGCCTATAGTGAGTC
		GAGTCGAGGTCATATCGTGAATGATGGCAACCTATTAAGAAACTTG	BnaA.DGAT1.b
	#13A	ACTTCGTCAGTAACGGACCGAAATTTTAACCTATGACCGCTAACA	BnaC.DGAT1.c	[A/G]	GAAGAAGACAAATCTTATCTAGCAATGCCAGGTCGGAACTTGGTCTGTCTGCCTATAGTGAGTC
		GAGTCGAGGTCATATCGTCGAAATTTTAACCTATGACCGCTAACG
	#14A	ACTTCGTCAGTAACGGACTGCCTCTCTCTGAACCTGTGAGTT		[T/A]	ACTACCATTACTGGATTGTTTACGAAATGCGGCCCCTAGACTCGTGTCTGCCTATAGTGAGTC
		GAGTCGAGGTCATATCGTTGCCTCTCTCTGAACCTGTGAGTA	BnaC.DGAT1.c
	#32	ACTTCGTCAGTAACGGACCGAGCTTTTGTCCCATAGATGAGCT	BnaC.WRI1.a	[T/C]	CGTATCTCCCTGTCCATCTATCGACTGTCCGAGGTTGTAATCCGTCTGCCTATAGTGAGTC
		GAGTCGAGGTCATATCGTCGAGCTTTTGTCCCATAGATGAGCC	BnaA.WRI1.a
	#37	ACTTCGTCAGTAACGGACGCCTGAGCTTTTCAATGAGATGGGT	BnaC.WRI1.a	[T/G]	TTGAGGATAACATTGACTTCATGACCATGCGTAGGTATCGGGCTAGTCTGCCTATAGTGAGTC
		GAGTCGAGGTCATATCGTGCCTGAGCTTTTCAATGAGATGGGG	BnaA.WRI1.a
	#28	ACTTCGTCAGTAACGGACGTGTGGTTTTACATCACAAGGGGGA	BnaA.WRI1.b	[A/C]	ATGATTTCTTAGCCCTTTTGGAGCCGGTGCTGTCGCCAATTACGTCTGCCTATAGTGAGTC
		GAGTCGAGGTCATATCGTGTGTGGTTTTACATCACAAGGGGGC	BnaC.WRI1.b
	#30	ACTTCGTCAGTAACGGACTATGCTCCTGCAATCACGCGTCA	BnaA.WRI1.b	[A/G]	AGCAGTTGAGATTCATTAGTTCAGGATGACGACCGAATACCGTTGGTCTGCCTATAGTGAGTC
		GAGTCGAGGTCATATCGTTATGCTCCTGCAATCACGCGTCG	BnaC.WRI1.b
	#57	ACTTCGTCAGTAACGGACGGCGATGTGATACGCAGCGTTAGA	BnaC.PKp1.a	[A/G]	AGCTTAACGAGGAGAAAGGATCGTAAGGTGGCGTGACGACTAAGTCTGCCTATAGTGAGTC
		GAGTCGAGGTCATATCGTGGCGATGTGATACGCAGCGTTAGG	BnaA.PKp1.a
	#60	ACTTCGTCAGTAACGGACGCAACTTGAACAAAACATTCTCGTTA	BnaC.PKp1.a	[A/G]	TGAAATCAAGAGGTATGATCAAACGCCACATTCGGTGGAACATACGTCTGCCTATAGTGAGTC
		GAGTCGAGGTCATATCGTGCAACTTGAACAAAACATTCTCGTTG	BnaA.PKp1.a
	#3A	ACTTCGTCAGTAACGGACGGAGTGATTGCAAAGATCGAGAGTATT	BnaC.PKp1.a	[T/C]	ATTCTTTAACAAACTTGGAAGAGAAGGCGATAGGCTGTACGAATCGGTCTGCCTATAGTGAGTC
		GAGTCGAGGTCATATCGTGGAGTGATTGCAAAGATCGAGAGTATC	BnaA.PKp1.a
	#8A	ACTTCGTCAGTAACGGACGAGAGTTTTGTCTTTTTGAGGAACTAAT	BnaA.PKp1.a	[T/A]	AAACATGAAACTTACCCATTTTAGCTAGGCAAGGGCGTCTTACCGTGTCTGCCTATAGTGAGTC
		GAGTCGAGGTCATATCGTGAGAGTTTTGTCTTTTTGAGGAACTAAA	BnaC.PKp1.a
	#7A	ACTTCGTCAGTAACGGACGCGGTTCAGTTTTCAGTTAGTTCGGTTTT	BnaA.PKp1.a	[T/C]	AAATTTTCTACGAAAGTTTTTGGCAGCGTTATGAGACCGATGGGCGTCTGCCTATAGTGAGTC
		GAGTCGAGGTCATATCGTGCGGTTCAGTTTTCAGTTAGTTCGGTTTC
	#58	ACTTCGTCAGTAACGGACCTCCTCCTCATCCTCCCAGGTC		[C/G]	TTCACTCTCCTAACGGCACTACGGTACTGCCTGTCGCATAGAGTCTGCCTATAGTGAGTC
		GAGTCGAGGTCATATCGTCTCCTCCTCATCCTCCCAGGTG	BnaC.PKp1.a
	#55	ACTTCGTCAGTAACGGACGCACTCTCCCAACGGCACTCCC	BnaC.PKp1.b	[C/G]	CCGTCAAATCAGAGGAGAGATTGAACCGTGGGTGACTAACGAGGTCTGCCTATAGTGAGTC
		GAGTCGAGGTCATATCGTGCACTCTCCCAACGGCACTCCG
	#56	ACTTCGTCAGTAACGGACGTCATCACCAACTCTTACATCTGCATC	BnaC.PKp1.b	[C/G]	CAAAAAAAATTATCCACATCTCACTTCATCACGCCGGGTTAAAGCGTCTGCCTATAGTGAGTC
		GAGTCGAGGTCATATCGTGTCATCACCAACTCTTACATCTGCATG
	#14	ACTTCGTCAGTAACGGACGTTTAACCTGTATATATGCAAGTATCCACAT	BnaA.FUS3.a	[T/C]	TGGTATCTAAATACTACTAGCACTAGGTAAGCATCGTGCCCTTTCGCAGGTCTGCCTATAGTGAGTC
		GAGTCGAGGTCATATCGTGTTTAACCTGTATATATGCAAGTATCCACAC	BnaC.FUS3.a
	#10	ACTTCGTCAGTAACGGACGGATCATCTTCCAATGTTTGGATCTGA		[A/G]	TCTGGTCATGATAATGGGTACTCCGACAAGCCGTATGTGCTGGAGTCTGCCTATAGTGAGTC
		GAGTCGAGGTCATATCGTGGATCATCTTCCAATGTTTGGATCTGG	BnaA/C.FUS3.a
	#12	ACTTCGTCAGTAACGGACGGGCACGTGGGAAGAGGGAT		[T/G]	CAAAGTAGGAAAATAGAGAAGGTTTTAAGTGGGTACGGGCGTCACAGTCTGCCTATAGTGAGTC
		GAGTCGAGGTCATATCGTGGGCACGTGGGAAGAGGGAG	BnaA/C.FUS3.a
	#18	ACTTCGTCAGTAACGGACGGGAAATAAAAAAACCCACCTCGAATAA		[A/G]	GTATGTTAACAATGATTTAATCTAATCCGCAGTCAACGACGTATTCCGAGTCTGCCTATAGTGAGTC
		GAGTCGAGGTCATATCGTGGGAAATAAAAAAACCCACCTCGAATAG	BnaA/C.FUS3.a
	#25	ACTTCGTCAGTAACGGACGGTCAGTTCCCTCCGCCGAATT		[T/G]	TACTCCCCAAGGTACCATCTCGTACAGTCTCGCGGTGCCTAAGGTCTGCCTATAGTGAGTC
		GAGTCGAGGTCATATCGTGGTCAGTTCCCTCCGCCGAATG	BnaA/C.FUS3.a/b
	#20	ACTTCGTCAGTAACGGACTGACTTCATCATGGTGTACCAAAACT	BnaC.FUS3.b	[T/C]	CTACCCTAACAATTACGTACGTAAATCACACGCAGTCGGCTGTCTTGTCTGCCTATAGTGAGTC
		GAGTCGAGGTCATATCGTTGACTTCATCATGGTGTACCAAAACC	BnaA.FUS3.b
	#21	ACTTCGTCAGTAACGGACTGGTTAACGATCTTCTCATCCAAGATT	BnaA.FUS3.b	[T/A]	TAATCATCATTACAACAGCGACAATAGACCGAGTCGATGTGGCGGTCTGCCTATAGTGAGTC
		GAGTCGAGGTCATATCGTTGGTTAACGATCTTCTCATCCAAGATA	BnaC.FUS3.b
	#22	ACTTCGTCAGTAACGGACGGGAGGCTCACTTGCCGGCG	BnaA.FUS3.b	[G/C]	TGGAATCCAAGGAAGGGATATACTTCGGGCGAACATGACAGCGTCTGCCTATAGTGAGTC
		GAGTCGAGGTCATATCGTGGGAGGCTCACTTGCCGGCC	BnaC.FUS3.b
	#45	ACTTCGTCAGTAACGGACTCTCTGGTTTATCCCGGTTTTACAGA	BnaA.BCCP2.a	[A/T]	TGTTAACTTGTGGTTTTTACTATTACGTCGGTAGATCACGTTCAGCACGTCTGCCTATAGTGAGTC
		GAGTCGAGGTCATATCGTTCTCTGGTTTATCCCGGTTTTACAGT
	#70	ACTTCGTCAGTAACGGACGTCACAAATGATTGATCACACAAACATA	BnaA.BCCP2.a	[A/G]	ATAATCACATAAGATTTTGTTATTGTGGGAGGGTCAGTCCGCACTACGTGTCTGCCTATAGTGAGTC
		GAGTCGAGGTCATATCGTGTCACAAATGATTGATCACACAAACATG
	#43	ACTTCGTCAGTAACGGACGTTCTTTACGAAAAGATTAGCCTGTTTCT		[T/G]	GGAGTTATCTGATTAGGTAATCATGCTAGAACGTCAGACCGGCTTGCGTCTGCCTATAGTGAGTC
		GAGTCGAGGTCATATCGTGTTCTTTACGAAAAGATTAGCCTGTTTCG	BnaC.BCCP2.a
	#44	ACTTCGTCAGTAACGGACGTGACAAAAGGAGGTTCACCAGGAC	BnaC.BCCP2.a	[C/G]	AGGAGATCTGTAGAAAGTACCAGCATATCACGGGCAACCTCGTCACGTCTGCCTATAGTGAGTC
		GAGTCGAGGTCATATCGTGTGACAAAAGGAGGTTCACCAGGAG
	#2A	ACTTCGTCAGTAACGGACGCATCCTATCTCAACAATGGCGTCAT	BnaA.BCCP2.b	[T/C]	GTCGATAGTACCTTACGCCAAATAGCAGGTTACGGTCGGACGAGTCTGCCTATAGTGAGTC
		GAGTCGAGGTCATATCGTGCATCCTATCTCAACAATGGCGTCAC
	#41	ACTTCGTCAGTAACGGACGTTTTTTTTTCAAACCCGAAGGTTGT	BnaC.BCCP2.b	[T/G]	TCTAATTCTACACCAGTGACTAACGACCACGACCTTTTCGCCTGTAGGTCTGCCTATAGTGAGTC
		GAGTCGAGGTCATATCGTGTTTTTTTTTCAAACCCGAAGGTTGG
	#65	ACTTCGTCAGTAACGGACGCCAGTAACTCGGTGATGGTTCCT	BnaA/C.BCCP2.b	[T/G]	ACTTCTCAGCCTGTTTTCAACTTTCTGATCGCGGCGAGAGCTAAGTCTGCCTATAGTGAGTC
		GAGTCGAGGTCATATCGTGCCAGTAACTCGGTGATGGTTCCG
