# Supplementary material for: Screening of a Brassica napus bacterial artificial chromosome library using highly parallel single nucleotide polymorphism assays
Source: BMC Genomics. 2013 Sep 6;14:603. doi: 10.1186/1471-2164-14-603 (PMC3846124; doi:10.1186/1471-2164-14-603)
Supplement: Additional file 2 — Clones detected in the BAC library. (A) Screening results for SNP assays that discriminated between homoeologous genes in the Express genome. (B) Screening results for SNP assays specific for single genes in the Express genome. (C) Screening results for SNP assays that did not differentiate between homoeologous genes in the Express genome. [file 1471-2164-14-603-S2.xlsx]

## Sheet: Additional file 2A
	Arabidopsis thaliana gene code	Brassica napus gene	BACs known to contain the locus (number of BACs)	BACs identified by SNP assay and confirmed to contain the locus (number of BACs)	Assay	BACs identified by SNP assay and confirmed to contain the locus (number of BACs)	BACs known to contain the locus (number of BACs)	Brassica napus gene
	At1g32440 (PKp3)	BnaA.PKp3.a	7K11, 11D21, 20D6, 30K19, 33D18, 102O7, 121P6, 123P16, 171B9, 208I7 (10)	7K11, 11D21, 20D6, 30K19, 33D18, 102O7, 121P6, 123P16, 171B9, 208I7 (10)	#47	15F7, 17A24, 48G11, 92O24, 93F16, 110E20, 117J5, 118F24, 123J24, 159L1, 170K21, 187F17, 213M1 (13)	8A23, 15F7, 17A24, 48G11, 92O24, 93F16, 110E20, 117J5, 118F24, 123J24, 159L1, 167I24, 170K21, 187F17, 213M1 (15)	BnaC.PKp3.a
				7K11, 11D21, 20D6, 30K19, 33D18, 102O7, 121P6, 123P16, 171B9, 208I7 (10)	#51	15F7, 17A24, 48G11, 92O24, 93F16, 110E20, 117J5, 118F24, 123J24, 159L1, 187F17, 213M1 (12)
	At1g62640 (KAS III)	BnaA.KAS III.a	- (0)	-	#7	25L19, 114K16, 132K9, 172O13 (4)	25L19, 114K16, 132K9, 172O13 (4)	BnaC.KAS III.a
				-	#9	25L19, 114K16, 132K9, 172O13 (4)
	At2g19450 (DGAT1)	BnaA.DGAT1.a	30I14, 120L24 (2)	30I14 (1)	#4	12N23, 30O15, 42C1, 45C5, 45D20, 73K23, 128B2, 138J10, 174D17, 181B23, 200B20, 202N5, 207B23, 216L6 (14)	6J16, 12N23, 30O15, 42C1, 45C5, 45D20, 73K23, 117G2, 128B2, 138J10, 174D17, 181B23, 200B20, 202N5, 207B23, 216L6 (16)	BnaC.DGAT1.a
				30I14 (1)	#5	6J16, 12N23, 30O15, 42C1, 45C5, 45D20, 73K23, 128B2, 138J10, 174D17, 181B23, 200B20, 202N5, 207B23, 216L6 (15)
		BnaA.DGAT1.b	33O4, 39A6, 41N22, 67M12, 73P9, 91H7, 127D16, 148B17, 154B17, 163B10, 167P2, 177O12, 188L15, 194E7, 196E4, 212H12 (16)	33O4, 39A6, 41N22, 67M12, 91H7, 127D16, 148B17, 154B17, 163B10, 177O12, 188L15, 194E7, 196E4 (13)	#9A	- (0)	159E1 (1)	BnaC.DGAT1.b
				33O4, 39A6, 41N22, 67M12, 91H7, 127D16, 148B17, 154B17, 163B10, 177O12, 188L15, 194E7, 196E4 (13)	#10A	159E1 (1)
	At3g54320 (WRI1)	BnaA.WRI1.a	2M6, 52D11, 65L21, 85J16, 200B9 (5)	52D11, 65L21, 85J16, 200B9 (4)	#32	4H22, 27D21, 41P21, 80J17, 95K11, 133H5, 172I4, 177P17 (8)	4H22, 27D21, 41P21, 80J17, 95K11, 115K18, 133H5, 172I4, 177P17 (9)	BnaC.WRI1.a
				52D11, 65L21, 85J16, 200B9 (4)	#37	4H22, 27D21, 41P21, 80J17, 95K11, 133H5, 172I4, 177P17 (8)
		BnaA.WRI1.b	9L11, 16A17, 30C13, 30I24, 62F2, 73L11, 94M22, 124J6, 130P3, 136H14, 165A19, 176I2, 177D14, 180L6 (14)	9L11, 16A17, 30C13, 30I24, 73L11, 94M22, 124J6, 130P3, 136H14, 165A19, 176I2, 177D14, 180L6 (13)	#28	43J4, 43I24,74H23, 102L24, 113N14, 136J17, 150D8, 164N11, 171M16, 203C13, 208I8 (11)	43I24, 43J4, 74H23, 102L24, 113N14, 136J17, 150D8, 164N11, 171M16, 203C13, 208I8 (11)	BnaC.WRI1.b
				9L11, 16A17, 30C13, 30I24, 62F2, 73L11, 94M22, 124J6, 130P3, 136H14, 165A19, 176I2, 177D14, 180L6 (14)	#30	74H23, 208I8 (2)
	At3g22960 (PKp1)	BnaA.PKp1.a	87P5, 14N13, 24P14, 106P4, 117H1, 134H11, 150H5, 161D21, 214C1 (9)	87P5 (1)	#57	17K21, 35E1, 62I6, 110D14, 177H8, 189A12, 196C10 (7)	17K21, 35E1, 62I6, 110D14, 177H8, 189A12, 196C10 (7)	BnaC.PKp1.a
				- (0%)	#60	35E1, 110D14, 177H8, 189A12, 196C10 (5)
				150H5, 214C1 (2)	#3A	35E1, 62I6, 177H8,196C10 (4)
				150H5, 161D21, 214C1 (3)	#8A	62I6, 196C10 (2)
	At3g26790 (FUS3)	BnaA.FUS3.a	2E6, 22A1, 34K17, 44G8, 82G16, 86P23, 109H23, 119A2, 125M12, 125O1, 129K20, 137I13, 160C17, 165J21, 167I21, 177N17, 178N11, 207K19 (18)	2E6, 22A1, 34K17, 44G8, 82G16, 86P23, 109H23, 125M12, 125O1, 129K20, 137I13, 160C17, 165J21, 167I21, 177N17, 178N11, 207K19 (17)	#14	19M6, 29A8, 30G14, 35B6, 57L1, 85D5, 104P8, 107N20, 118B16, 141D5, 158M15, 180D10, 198D19 (13)	19M6, 23F14, 29A8, 30G14, 33J11, 35B6, 37L15, 57L1, 58I12, 82G8, 85D5, 97F19, 104P8, 107N20, 118B16, 138K14, 141D5, 158M15, 180D10, 198D19 (20)	BnaC.FUS3.a
		BnaA.FUS3.b	45P4, 63D23, 68O23, 93J15, 98P19, 141K13, 161H9, 182F23 (8)	63D23, 68O23, 93J15, 141K13, 182F23 (5)	#20	4A12, 14N3, 29P20, 36C22, 38M15, 48N14, 49A21, 67L21, 98O17, 134P21, 157K8, 157N15, 175E4, 183I18, 197D8, 200E14 (16)	4A12, 14N3, 29P20, 36C22, 38M15, 48N14, 49A21, 67L21, 98O17, 134P21, 157K8, 157N15, 175E4, 183I18, 197D8, 200E14 (16)	BnaC.FUS3.b
				45P4, 63D23, 68O23, 93J15, 98P19, 141K13, 161H9, 182F23 (8)	#21	4A12, 14N3, 29P20, 36C22, 38M15, 48N14, 49A21, 67L21, 134P21, 157K8, 157N15, 183I18, 197D8, 200E14 (14)
				45P4, 63D23, 68O23, 141K13, 182F23 (5)	#22	4A12, 14N3, 29P20, 36C22, 38M15, 48N14, 49A21, 67L21, 98O17, 134P21, 157K8, 157N15, 175E4, 183I18, 197D8, 200E14 (16)

## Sheet: Additional file 2B
	Arabidopsis thaliana gene code	Brassica napus gene	BACs known to contain the locus (number of BACs)	BACs identified by SNP assay and confirmed to contain the locus (number of BACs)	Assay
	At1g32440 (PKp3)	BnaA.PKp3.a	7K11, 11D21, 20D6, 30K19, 33D18, 102O7, 121P6, 123P16, 171B9, 208I7 (10)	7K11, 11D21, 20D6, 30K19, 33D18, 102O7, 121P6, 123P16, 171B9, 208I7 (10)	#52
	At2g19450 (DGAT1)	BnC.DGAT1.a	6J16, 12N23, 30O15, 42C1, 45C5, 45D20, 73K23, 117G2, 128B2, 138J10, 174D17, 181B23, 200B20, 202N5, 207B23, 216L6 (16)	12N23, 30O15, 42C1, 45C5, 45D20, 73K23, 128B2, 138J10, 174D17, 181B23, 200B20, 207B23, 216L6 (13)	#2
		BnaC.DGAT1.c	7M4, 38P2, 81F12, 136E20, 153L18, 154N24, 197D9, 214L11, 214M11, 215G4 (10)	7M4, 38P2, 81F12, 136E20, 153L18, 197D9, 214L11, 214M11, 215G4 (9)	#13A
				38P2, 81F12, 136E20, 153L18, 214L11, 214M11, 215G4 (7)	#14A
	At3g22960 (PKp1)	BnaA.PKp1.a	87P5, 14N13, 24P14, 106P4, 117H1, 134H11, 150H5, 161D21, 214C1 (9)	- (0)	#7A
		BnaC.PKp1.a	17K21, 35E1, 62I6, 110D14, 177H8, 189A12, 196C10 (7)	62I6, 177H8, 196C10 (3)	#58
		BnaC.PKp1.b	17L24, 33K20, 39H23, 41P8, 54D14, 66L19, 80N3, 81G24, 82N5, 83N11, 100K4, 104N24, 121K22, 126M7, 126J15, 170G11, 170J18, 175F17 (18)	17L24, 39H23, 41P8, 66L19, 80N3, 81G24, 82N5, 83N11, 126M7, 170J18, 175F17 (11)	#55
				17L24, 39H23, 41P8, 66L19, 80N3, 81G24, 82N5, 83N11, 104N24, 126M7, 170G11, 170J18, 175F17 (13)	#56
	At5g15530 (BCCP2)	BnaA.BCCP2.a	2H12, 22H9, 30H1, 43K23, 54J1, 62C14, 69E18, 91P16, 155P22, 159J10, 166M5, 172B10 (12)	2H12, 22H9, 30H1, 43K23, 54J1, 62C14, 69E18, 155P22, 159J10, 166M5, 172B10 (11)	#45
				2H12, 22H9, 43K23, 54J1, 62C14, 69E18, 155P22, 159J10, 166M5, 172B10 (10)	#70
		BnaC.BCCP2.a	18A20, 38C22, 49K17, 51H3, 74L17, 89C22, 91E11, 107O13, 158G3, 169F2, 194M23, 195K17, 207B19 (13)	18A20, 38C22, 51H3, 74L17, 89C22, 107O13, 158G3, 194M23, 195K17, 207B19 (10)	#43
				18A20, 38C22, 49K17, 51H3, 74L17, 89C22, 107O13, 158G3, 194M23, 195K17, 207B19 (11)	#44
		BnaA.BCCP2.b	41C24, 43E4, 56B17, 93F22, 146O15, 173I13, 178M5, 183A21, 183J22 (9)	41C24, 43E4, 56B17, 93F22, 146O15, 173I13, 178M5, 183A21, 183J22 (9)	#2A
		BnaC.BCCP2.b	14H22, 19I18, 61G16, 77B19, 109L14, 111H23, 114L22, 118J19, 177N15, 185F6, 199F4, 216E23 (12)	14H22, 19I18, 61G16, 77B19, 109L14, 111H23, 114L22, 177N15, 185F6, 199F4, 216E23 (11)	#41

## Sheet: Additional file 2C
	Arabidopsis thaliana gene code	Brassica napus gene	BACs known to contain the locus (number of BACs)	BACs identified by SNP assay and confirmed to contain the locus (number of BACs)	Assay
	At3g26790 (FUS3)	BnaA.FUS3.a BnaC.FUS3.a	2E6, 22A1, 34K17, 44G8, 82G16, 86P23, 109H23, 119A2, 125M12, 125O1, 129K20, 137I13, 160C17, 165J21, 167I21, 177N17, 178N11, 207K19 / 19M6, 23F14, 29A8, 30G14, 33J11, 35B6, 37L15, 57L1, 58I12, 82G8, 85D5, 97F19, 104P8, 107N20, 118B16, 138K14, 141D5, 158M15, 180D10, 198D19 (38)	2E6, 22A1, 34K17, 44G8, 82G16, 86P23, 109H23, 125M12, 125O1, 129K20, 137I13, 160C17, 165J21, 167I21, 177N17, 178N11, 207K19 / 19M6, 23F14, 29A8, 30G14, 33J11, 35B6, 37L15, 57L1, 58I12, 82G8, 85D5, 104P8, 107N20, 118B16, 138K14, 141D5, 158M15, 180D10, 198D19 (36)	#10
				2E6, 22A1, 34K17, 44G8, 82G16, 86P23, 109H23, 125M12, 125O1, 129K20, 137I13, 160C17, 165J21, 167I21, 177N17, 178N11, 207K19 / 19M6, 23F14, 29A8, 30G14, 33J11, 35B6, 37L15, 57L1, 58I12, 82G8, 85D5, 97F19, 104P8, 107N20, 118B16, 138K14, 141D5, 158M15, 180D10, 198D19 (37)	#12
				2E6, 22A1, 34K17, 82G16, 86P23, 109H23, 125M12, 125O1, 129K20, 137I13, 160C17, 165J21, 167I21, 177N17, 178N11, 207K19 / 19M6, 23F14, 29A8, 30G14, 33J11, 35B6, 37L15, 57L1, 58I12, 82G8, 85D5, 97F19, 104P8, 107N20, 118B16, 138K14, 141D5, 158M15, 180D10, 198D19 (36)	#18
		BnaA.FUS3.a BnaC.FUSC.a BnaA.FUS3.b BnaC.FUS3.b	2E6, 22A1, 34K17, 44G8, 82G16, 86P23, 109H23, 119A2, 125M12, 125O1, 129K20, 137I13, 160C17, 165J21, 167I21, 177N17, 178N11, 207K19 / 19M6, 23F14, 29A8, 30G14, 33J11, 35B6, 37L15, 57L1, 58I12, 82G8, 85D5, 97F19, 104P8, 107N20, 118B16, 138K14, 141D5, 158M15, 180D10, 198D19 / 45P4, 63D23, 68O23, 93J15, 98P19, 141K13, 161H9, 182F23 / 4A12, 14N3, 29P20, 36C22, 38M15, 48N14, 49A21, 67L21, 98O17, 134P21…	2E6, 22A1, 34K17, 82G16, 86P23, 109H23, 125M12, 125O1, 129K20, 160C17, 165J21, 167I21, 177N17, 178N11, 207K19 / 19M6, 23F14, 30G14, 33J11, 35B6, 37L15, 57L1, 58I12, 82G8, 85D5, 97F19, 104P8, 107N20, 118B16, 138K14, 141D5, 158M15, 180D10, 198D19 / 45P4, 63D23, 68O23, 93J15, 98P19, 141K13, 161H9, 182F23 / 4A12, 14N3, 29P20, 36C22, 38M15, 48N14, 49A21, 67L21, 98O17, 134P21, 157K8, 157N15, 175E4, 183…	#25
	At5g15530 (BCCP2)	BnaA.BCCP2.b BnaC.BCCP2.b	41C24, 43E4, 56B17, 93F22, 146O15, 173I13, 178M5, 183A21, 183J22 / 14H22, 19I18, 61G16, 77B19, 109L14, 111H23, 114L22, 118J19, 177N15, 185F6, 199F4, 216E23 (21)	41C24, 43E4, 56B17, 93F22, 146O15, 173I13, 178M5, 183A21, 183J22 / 14H22, 19I18, 61G16, 77B19, 109L14, 111H23, 114L22, 177N15, 185F6, 199F4, 216E23 (20)	#65
