# Supplementary material for: Screening of a Brassica napus bacterial artificial chromosome library using highly parallel single nucleotide polymorphism assays
Source: BMC Genomics. 2013 Sep 6;14:603. doi: 10.1186/1471-2164-14-603 (PMC3846124; doi:10.1186/1471-2164-14-603)
Supplement: Additional file 4 — Gene-specific amplicons. The table lists all amplicons which were used to analyze the putative BAC clones for the presence of a particular locus by PCR. The oligonucleotides belonging to amplicon BnaA/C.DGAT1.b amplified in Brassica napus Express BnaA.DGAT1.b and BnaC.DGAT1.b. [file 1471-2164-14-603-S4.xlsx]

## Sheet: Additional file 6
	Amplicon	Oligonucleotide 1	Oligonucleotide 2	Annealing temperature
	BnaA.PKp3.a	CCTCCCCTTGCCATTCTC	CAGGGATATAGAAGCTCGAGTAGTG	60°C
	BnaC.PKp3.a	CGTAAATCCAACTTAAACCCAATTG	AGAAATGCAGAAGCTCAAGTAGTAAAG	60°C
	BnaC.KAS III.a	CCCACCTCCCGATTGC	CTTTGCGAGATCATCATTAGAAATC	63°C
	BnaA.DGAT1.a	CGTGCCATTTCCTCTTTTCAGC	AACCGCTCTGTTCCGCAGTAAC	60°C
	BnaC.DGAT1.a1	GAAAGCTAGCCGTTTCTATTCAG	TTTCCCCCCGCTTCTCCAC	60°C
	BnaC.DGAT1.a2	CAAAGTTTCCGCAGTCAGTTC	CCCCATGCATTTACCACATTAC	60°C
	BnaA/C.DGAT1.b	CATCCTCTGAAAGGGGACCTTC	GAACCAAGAAGAGTGGAGGGTC	60°C
	BnaC.DGAT1.b	ATTCTCTCTCCGTTTGCTTCAG	CCAAAGGAAAGACCGAAAGG	63°C
	BnaC.DGAT1.c	CCCTTCCTGACGATCCATATC	CACACAATGCAAGTCACTGACTC	60°C
	BnaA.WRI1.a	CAAGAAAGGCAAACAAGGTTCTTG	CACGTAAGTAACAAAAGATAGAG	60°C
	BnaC.WRI1.a	GCAGTGTGTCGAAAAAGAAGAAG	TGCAATCTGTGAACACTACCAC	60°C
	BnaA.WRI1.b	CTCCCTCTCTCTCTCTAGTG	CTCTTGATGAGTGGCTTGC	60°C
	BnaC.WRI1.b	CTTCTTCATCTTGTATCCTTCG	CTGCATTTCATCCAACTCCTTTT	60°C
	BnaA.PKp1.a	CTTGATCTTCACATTATTGCTCTGTATAG	CAAAACATAAGTGCATTTACCTTCC	60°C
	BnaC.PKp1.a	TGGAAGTGAAGAAGAACATTTTAGATG	TCGGTTTCTTCGGTGTGTTATC	62°C
	BnaC.PKp1.b	ACTGACCAACTTGGAGGAAATC	GCGATGTTAAAAGAGAGTGAAATCTAG	64°C
	BnaA.FUS3.a	CAAGGTACCAATATCTCTGATGATG	CAATGATTCAATCTAATCAACGAAAC	62°C
	BnaC.FUS3.a	AGCCTATCCACCATTTGTTCTTC	ATCATCATCATCATAATCATCAGAGATAG	62°C
	BnaA.FUS3.b	CAAAAAGAAAACAAACAAATGATTACG	CCACCCAAAAAATCGAGAGGT	62°C
	BnaC.FUS3.b	GCTTTCAAATTGTCCCTGTGA	ACCCAAAAAATCGAGAGGC	62°C
	BnaA.BCCP2.a	TCTTCAGACTCAATCTACAACT	AAGTACTCACTCACACTGTCAC	60°C
	BnaC.BCCP2.a	TGAGGTCTGATATTCTTTACAC	CAACCACTTCTTTTGTTACTAG	60°C
	BnaA.BCCP2.b	GGCAGATCTGATGCAAGCAGG	TTGTTGCATGCAACCTCCACAC	60°C
	BnaC.BCCP2.b	ACTGATGAATGAGATTGAGGTG	CTCTTAGGTGAGACTGCGTATA	60°C
